# Supplementary material for: Inhibition of primary cilia-hedgehog signaling axis triggers autophagic cell death and suppresses malignant progression of VHL wild-type ccRCC
Source: Cell Death Dis. 2024 Oct 10;15(10):739. doi: 10.1038/s41419-024-07085-8 (PMC11466958; doi:10.1038/s41419-024-07085-8)
Supplement: Supplementary file 2 — supplementary table [file 41419_2024_7085_MOESM2_ESM.xlsx]

## Sheet: Sheet1
Supplementary Table S1 The primer sequences used for quantitative real-time PCR
	Forward or Reverse	Sequences (5’-3’)
GLI1	Forward	AGCGTGAGCCTGAATCTGTG
	Reverse	CAGCATGTACTGGGCTTTGAA
PPIA	Forward	ATGGTCAACCCCACCGTGT
	Reverse	TCTGCTGTCTTTGGGACCTTGTC
PTCH1	Forward	CCAGAAAGTATATGCACTGGCA
	Reverse	GTGCTCGTACATTTGCTTGGG
